# Supplementary material for: ﻿Yunguirius gen. nov., a new genus of Coelotinae (Araneae, Agelenidae) spiders from southwest China
Source: Zookeys. 2023 Apr 25;1159:51–67. doi: 10.3897/zookeys.1159.100786 (PMC10193277; doi:10.3897/zookeys.1159.100786)
Supplement: XML Treatment for Yunguirius [file zookeys.1159.100786-treatment1.xml]

<!DOCTYPE tp:taxon-treatment
  PUBLIC "-//TaxonX//DTD Taxonomic Treatment Publishing DTD v0 20100105//EN" "tax-treatment-NSO.dtd">
<tp:taxon-treatment xmlns:tp="http://www.plazi.org/taxpub"><tp:treatment-meta><kwd-group><label>Taxon classification</label><kwd>
                <named-content content-type="kingdom">Animalia</named-content>
              </kwd><kwd>
                <named-content content-type="order">Araneae</named-content>
              </kwd><kwd>
                <named-content content-type="family">Agelenidae</named-content>
              </kwd></kwd-group><mixed-citation publication-type="journal"><person-group><name><surname>Li</surname><given-names>Bing</given-names></name><name><surname>Zhao</surname><given-names>Zhe</given-names></name><name><surname>Okumura</surname><given-names>Ken-ichi</given-names></name><name><surname>Meng</surname><given-names>Kaibayier</given-names></name><name><surname>Li</surname><given-names>Shuqiang</given-names></name><name><surname>Chen</surname><given-names>Haifeng</given-names></name></person-group><article-title>﻿<italic><tp:taxon-name><tp:taxon-name-part taxon-name-part-type="genus" reg="Yunguirius">Yunguirius</tp:taxon-name-part></tp:taxon-name></italic> gen. nov., a new genus of <tp:taxon-name><tp:taxon-name-part taxon-name-part-type="subfamily">Coelotinae</tp:taxon-name-part></tp:taxon-name> (<tp:taxon-name><tp:taxon-name-part taxon-name-part-type="order">Araneae</tp:taxon-name-part></tp:taxon-name>, <tp:taxon-name><tp:taxon-name-part taxon-name-part-type="family">Agelenidae</tp:taxon-name-part></tp:taxon-name>) spiders from southwest China</article-title><source>Zookeys</source><day>25</day><month>04</month><year>2023</year><volume>1159</volume><fpage>51</fpage><lpage>67</lpage><pub-id pub-id-type="doi">10.3897/zookeys.1159.100786</pub-id></mixed-citation></tp:treatment-meta><tp:nomenclature><label>﻿Genus</label><tp:taxon-name>
              <object-id xmlns:xlink="http://www.w3.org/1999/xlink" content-type="arpha" xlink:type="simple">667C78D3-9CCA-5265-A89C-7EBE87AA51F4</object-id>
              <tp:taxon-name-part taxon-name-part-type="genus" reg="Yunguirius">Yunguirius</tp:taxon-name-part>
              <object-id xmlns:xlink="http://www.w3.org/1999/xlink" content-type="zoobank" xlink:type="simple">https://zoobank.org/95909E7E-61FF-4CCC-9747-900F0304B3BF</object-id>
            </tp:taxon-name><tp:taxon-authority>B. Li, Zhao &amp; S. Li</tp:taxon-authority><tp:taxon-status xmlns:xlink="http://www.w3.org/1999/xlink" xlink:type="simple">gen. nov.</tp:taxon-status></tp:nomenclature><tp:treatment-sec sec-type="type species" id="SECID0EDTAE"><title>Type species.</title><p><italic><tp:taxon-name><tp:taxon-name-part taxon-name-part-type="genus" reg="Coelotes">Coelotes</tp:taxon-name-part><tp:taxon-name-part taxon-name-part-type="species" reg="ornatus">ornatus</tp:taxon-name-part></tp:taxon-name></italic> Wang, Yin, Peng &amp; Xie, 1990, from Kunming, Yunnan, China (designated herein).</p></tp:treatment-sec><tp:treatment-sec sec-type="etymology" id="SECID0EUTAE"><title>Etymology.</title><p>The generic name is derived from the pinyin word “Yungui”, referring to Yunnan-Guizhou Plateau where the genus is distributed, and “-<italic>rius</italic>” refers to the genus as part of its sister groups of genera: <italic><tp:taxon-name><tp:taxon-name-part taxon-name-part-type="genus" reg="Nuconarius">Nuconarius</tp:taxon-name-part></tp:taxon-name></italic>, <italic><tp:taxon-name><tp:taxon-name-part taxon-name-part-type="genus" reg="Hengconarius">Hengconarius</tp:taxon-name-part></tp:taxon-name></italic>, and <italic><tp:taxon-name><tp:taxon-name-part taxon-name-part-type="genus" reg="Sinodraconarius">Sinodraconarius</tp:taxon-name-part></tp:taxon-name></italic>. The gender is masculine.</p></tp:treatment-sec><tp:treatment-sec sec-type="diagnosis" id="SECID0ERUAE"><title>Diagnosis.</title><p>Morphological characteristics of <italic><tp:taxon-name><tp:taxon-name-part taxon-name-part-type="genus" reg="Yunguirius">Yunguirius</tp:taxon-name-part></tp:taxon-name></italic> gen. nov. resemble those of <italic><tp:taxon-name><tp:taxon-name-part taxon-name-part-type="genus" reg="Nuconarius">Nuconarius</tp:taxon-name-part></tp:taxon-name></italic>, <italic><tp:taxon-name><tp:taxon-name-part taxon-name-part-type="genus" reg="Hengconarius">Hengconarius</tp:taxon-name-part></tp:taxon-name></italic>, and <italic><tp:taxon-name><tp:taxon-name-part taxon-name-part-type="genus" reg="Sinodraconarius">Sinodraconarius</tp:taxon-name-part></tp:taxon-name></italic>, which are distributed in southeastern China, by cymbial furrow short, with a length less than half of cymbium (fig. 3 in <xref ref-type="bibr" rid="B31">Zhang 1993</xref>; fig. 31 in <xref ref-type="bibr" rid="B19">Peng and Wang 1997</xref>), embolus thick, conductor with two branches (figs 1–3 in <xref ref-type="bibr" rid="B31">Zhang 1993</xref>; figs 30, 31 in <xref ref-type="bibr" rid="B19">Peng and Wang 1997</xref>), and epigyne with posterior sclerite, epigynal teeth absent, atrium with sclerotic margin (Figs <xref ref-type="fig" rid="F2">2A</xref>, <xref ref-type="fig" rid="F3">3A</xref>, <xref ref-type="fig" rid="F4">4A</xref>). However, it can be distinguished from these genera by habitus, and detailed structures of male palp and epigyne as follows: 1) carapace tonneau-shaped, first half wide, and abdomen beloid (Figs <xref ref-type="fig" rid="F2">2C</xref>, <xref ref-type="fig" rid="F3">3C</xref>, <xref ref-type="fig" rid="F4">4C</xref>); 2) male palp with bifurcate conductor, the upper branch large and wide with groove, while the lower one is more elongated (fig. 2 in <xref ref-type="bibr" rid="B31">Zhang 1993</xref>; fig. 252D in <xref ref-type="bibr" rid="B37">Zhu et al. 2017</xref>); 3) epigynal atrium very large, in the centre of epigyne and occupying c. 1/2 the size of epigyne (Figs <xref ref-type="fig" rid="F2">2A</xref>, <xref ref-type="fig" rid="F3">3A</xref>, <xref ref-type="fig" rid="F4">4A</xref>); 4) epigyne dark and sclerotic, with lateral folds that are located between the lateral margin of the atriumand the epigynal hood (Figs <xref ref-type="fig" rid="F2">2A</xref>, <xref ref-type="fig" rid="F3">3A</xref>, <xref ref-type="fig" rid="F4">4A</xref>); 5) copulatory duct and spermathecal head concomitant, along the contour of the atrium (Figs <xref ref-type="fig" rid="F2">2B</xref>, <xref ref-type="fig" rid="F3">3B</xref>, <xref ref-type="fig" rid="F4">4B</xref>); and 6) spermatheca located posteriorly, spermathecal head very long and continuous with the copulatory duct (Figs <xref ref-type="fig" rid="F2">2B</xref>, <xref ref-type="fig" rid="F3">3B</xref>, <xref ref-type="fig" rid="F4">4B</xref>).</p><fig id="F2" position="float" orientation="portrait"><object-id xmlns:xlink="http://www.w3.org/1999/xlink" content-type="doi" xlink:type="simple">10.3897/zookeys.1159.100786.figure2</object-id><object-id xmlns:xlink="http://www.w3.org/1999/xlink" content-type="arpha" xlink:type="simple">92E34315-ACA6-53C7-B232-08D5B55D59BB</object-id><label>Figure 2.</label><caption><p>Epigyne and female habitus of <italic><tp:taxon-name><tp:taxon-name-part taxon-name-part-type="genus" reg="Yunguirius">Yunguirius</tp:taxon-name-part><tp:taxon-name-part taxon-name-part-type="species" reg="duoge">duoge</tp:taxon-name-part></tp:taxon-name></italic> sp. nov. <bold>A</bold> epigyne, ventral <bold>B</bold> vulva, dorsal <bold>C</bold> female habitus, dorsal <bold>D</bold> same, ventral <bold>E</bold> same, lateral. Scale bar equal for <bold>C–E</bold>. Abbreviations: A = atrium; CD = copulatory duct; CO = copulatory opening; F = fold; FD = fertilization duct; H = hood; PES = posterior epigynal sclerite; S = spermatheca; SB = spermathecal base; SH = spermathecal head; St = stalk.</p></caption><graphic xmlns:xlink="http://www.w3.org/1999/xlink" xlink:href="zookeys-1159-051_article-100786__-g002.jpg" position="float" orientation="portrait" xlink:type="simple" id="oo_842424.jpg"><uri content-type="original_file" xlink:type="simple">https://binary.pensoft.net/fig/842424</uri></graphic></fig><fig id="F3" position="float" orientation="portrait"><object-id xmlns:xlink="http://www.w3.org/1999/xlink" content-type="doi" xlink:type="simple">10.3897/zookeys.1159.100786.figure3</object-id><object-id xmlns:xlink="http://www.w3.org/1999/xlink" content-type="arpha" xlink:type="simple">B1484FC1-4D50-5063-8AB8-D3E70A3C6AB3</object-id><label>Figure 3.</label><caption><p>Epigyne and female habitus of <italic><tp:taxon-name><tp:taxon-name-part taxon-name-part-type="genus" reg="Yunguirius">Yunguirius</tp:taxon-name-part><tp:taxon-name-part taxon-name-part-type="species" reg="ornatus">ornatus</tp:taxon-name-part></tp:taxon-name></italic> comb. nov. <bold>A</bold> epigyne, ventral <bold>B</bold> vulva, dorsal <bold>C</bold> female habitus, dorsal <bold>D</bold> same, ventral <bold>E</bold> same, lateral. Scale bar equal for <bold>C–E</bold>. Abbreviations: A = atrium; CD = copulatory duct; CO = copulatory opening; F = fold; FD = fertilization duct; H = hood; MS = median septum; PES = posterior epigynal sclerite; S = spermatheca; SB = spermathecal base; SH = spermathecal head; St = stalk.</p></caption><graphic xmlns:xlink="http://www.w3.org/1999/xlink" xlink:href="zookeys-1159-051_article-100786__-g003.jpg" position="float" orientation="portrait" xlink:type="simple" id="oo_842425.jpg"><uri content-type="original_file" xlink:type="simple">https://binary.pensoft.net/fig/842425</uri></graphic></fig><fig id="F4" position="float" orientation="portrait"><object-id xmlns:xlink="http://www.w3.org/1999/xlink" content-type="doi" xlink:type="simple">10.3897/zookeys.1159.100786.figure4</object-id><object-id xmlns:xlink="http://www.w3.org/1999/xlink" content-type="arpha" xlink:type="simple">CC7D2DBF-E557-5731-8CFB-1860FE2FFC6F</object-id><label>Figure 4.</label><caption><p>Epigyne and female habitus of <italic><tp:taxon-name><tp:taxon-name-part taxon-name-part-type="genus" reg="Yunguirius">Yunguirius</tp:taxon-name-part><tp:taxon-name-part taxon-name-part-type="species" reg="xiangding">xiangding</tp:taxon-name-part></tp:taxon-name></italic> sp. nov. <bold>A</bold> epigyne, ventral <bold>B</bold> vulva, dorsal <bold>C</bold> female habitus, dorsal <bold>D</bold> same, ventral <bold>E</bold> same, lateral. Scale bar equal for <bold>C–E</bold>. Abbreviations: A = atrium; CD = copulatory duct; CO = copulatory opening; F = fold; FD = fertilization duct; H = hood; PES = posterior epigynal sclerite; S = spermatheca; SB = spermathecal base; SH = spermathecal head; St = stalk.</p></caption><graphic xmlns:xlink="http://www.w3.org/1999/xlink" xlink:href="zookeys-1159-051_article-100786__-g004.jpg" position="float" orientation="portrait" xlink:type="simple" id="oo_842426.jpg"><uri content-type="original_file" xlink:type="simple">https://binary.pensoft.net/fig/842426</uri></graphic></fig><fig id="F5" position="float" orientation="portrait"><object-id xmlns:xlink="http://www.w3.org/1999/xlink" content-type="doi" xlink:type="simple">10.3897/zookeys.1159.100786.figure5</object-id><object-id xmlns:xlink="http://www.w3.org/1999/xlink" content-type="arpha" xlink:type="simple">70B7A793-AB5B-5562-8E61-ABA4F615DCF5</object-id><label>Figure 5.</label><caption><p>Distribution records of species of <italic><tp:taxon-name><tp:taxon-name-part taxon-name-part-type="genus" reg="Yunguirius">Yunguirius</tp:taxon-name-part></tp:taxon-name></italic> gen. nov. in China <bold>1</bold><italic><tp:taxon-name><tp:taxon-name-part taxon-name-part-type="genus" reg="Yunguirius">Y.</tp:taxon-name-part><tp:taxon-name-part taxon-name-part-type="species" reg="duoge">duoge</tp:taxon-name-part></tp:taxon-name></italic> sp. nov. <bold>2</bold><italic><tp:taxon-name><tp:taxon-name-part taxon-name-part-type="genus" reg="Yunguirius">Y.</tp:taxon-name-part><tp:taxon-name-part taxon-name-part-type="species" reg="ornatus">ornatus</tp:taxon-name-part></tp:taxon-name></italic><bold>3</bold><italic><tp:taxon-name><tp:taxon-name-part taxon-name-part-type="genus" reg="Yunguirius">Y.</tp:taxon-name-part><tp:taxon-name-part taxon-name-part-type="species" reg="subterebratus">subterebratus</tp:taxon-name-part></tp:taxon-name></italic><bold>4</bold><italic><tp:taxon-name><tp:taxon-name-part taxon-name-part-type="genus" reg="Yunguirius">Y.</tp:taxon-name-part><tp:taxon-name-part taxon-name-part-type="species" reg="terebratus">terebratus</tp:taxon-name-part></tp:taxon-name></italic><bold>5</bold><italic><tp:taxon-name><tp:taxon-name-part taxon-name-part-type="genus" reg="Yunguirius">Y.</tp:taxon-name-part><tp:taxon-name-part taxon-name-part-type="species" reg="xiangding">xiangding</tp:taxon-name-part></tp:taxon-name></italic> sp. nov.</p></caption><graphic xmlns:xlink="http://www.w3.org/1999/xlink" xlink:href="zookeys-1159-051_article-100786__-g005.jpg" position="float" orientation="portrait" xlink:type="simple" id="oo_842427.jpg"><uri content-type="original_file" xlink:type="simple">https://binary.pensoft.net/fig/842427</uri></graphic></fig></tp:treatment-sec><tp:treatment-sec sec-type="description" id="SECID0EU5AE"><title>Description.</title><p>Small to very large spiders, body length 6.00 to 21.80. Carapace brown to black, tonneau-shaped, longer than or as long as abdomen, with longitudinal fovea and dark radial grooves; chelicerae black, with three promarginal and two retromarginal teeth; endites and labium brown to dark brown, anterior white with black hairs; sternum brownish to brown, longer than wide. Abdomen yellowish-brown, nearly oval, posterior widest, with four to six darker chevrons or speckles, or without any pattern. Leg formula 4 &gt; 1 &gt; 2 &gt; 3 or 1 &gt; 4 &gt; 2 &gt; 3. Male palp: patellar apophysis finger-shaped, retrolateral tibial apophysis large, lateral tibial apophysis small, median apophysis spoon-shaped; conductor large, with two branches; embolus thick, beginning at a 7 o’clock position, embolic base swollen; cymbial furrow short, with the length less than half of cymbium. Epigyne: posterior epigynal sclerite varying in shape; atrium very large, wide to narrow, with osteosclerotic lateral margin, inside white osteon, outside with brownish or brown markings and brown or darker folds; copulatory duct membranous, arising posteriorly, extending to anterior, opening anteriorly; spermatheca brown, spermathecal base swollen, spermathecal head long and line-shaped, extending anteriorly, opposite end swollen, lamellar or connected with a stalk.</p></tp:treatment-sec><tp:treatment-sec sec-type="distribution" id="SECID0EZ5AE"><title>Distribution.</title><p>Guizhou, Hunan, Sichuan and Yunnan, China (Fig. <xref ref-type="fig" rid="F5">5</xref>).</p></tp:treatment-sec><ref-list><ref id="B31"><mixed-citation xmlns:xlink="http://www.w3.org/1999/xlink" xlink:type="simple"><person-group><name name-style="western"><surname>Zhang</surname><given-names>Z</given-names></name></person-group> (<year>1993</year>) <article-title>Description of the male spider <italic><tp:taxon-name><tp:taxon-name-part taxon-name-part-type="genus">Coelotes</tp:taxon-name-part><tp:taxon-name-part taxon-name-part-type="species">ornatus</tp:taxon-name-part></tp:taxon-name></italic> Wang et al. (<tp:taxon-name><tp:taxon-name-part taxon-name-part-type="order">Araneae</tp:taxon-name-part></tp:taxon-name>: <tp:taxon-name><tp:taxon-name-part taxon-name-part-type="family">Agelenidae</tp:taxon-name-part></tp:taxon-name>).</article-title><source>Journal of Yunnan Normal University</source><volume>13</volume>(<issue>2</issue>): <fpage>47</fpage>–<lpage>49</lpage>.</mixed-citation></ref><ref id="B19"><mixed-citation xmlns:xlink="http://www.w3.org/1999/xlink" xlink:type="simple"><person-group><name name-style="western"><surname>Peng</surname><given-names>X</given-names></name><name name-style="western"><surname>Wang</surname><given-names>J</given-names></name></person-group> (<year>1997</year>) <article-title>Seven new species of the genus <italic><tp:taxon-name><tp:taxon-name-part taxon-name-part-type="genus">Coelotes</tp:taxon-name-part></tp:taxon-name></italic> (<tp:taxon-name><tp:taxon-name-part taxon-name-part-type="order">Araneae</tp:taxon-name-part></tp:taxon-name>: <tp:taxon-name><tp:taxon-name-part taxon-name-part-type="family">Agelenidae</tp:taxon-name-part></tp:taxon-name>) from China.</article-title><source>Bulletin – British Arachnological Society</source><volume>10</volume>: <fpage>327</fpage>–<lpage>333</lpage>.</mixed-citation></ref><ref id="B37"><mixed-citation xmlns:xlink="http://www.w3.org/1999/xlink" xlink:type="simple"><person-group><name name-style="western"><surname>Zhu</surname><given-names>M</given-names></name><name name-style="western"><surname>Wang</surname><given-names>X</given-names></name><name name-style="western"><surname>Zhang</surname><given-names>Z</given-names></name></person-group> (<year>2017</year>) <source>Fauna Sinica: Invertebrata (Vol. 59) <tp:taxon-name><tp:taxon-name-part taxon-name-part-type="class">Arachnida</tp:taxon-name-part></tp:taxon-name>: <tp:taxon-name><tp:taxon-name-part taxon-name-part-type="order">Araneae</tp:taxon-name-part></tp:taxon-name>: <tp:taxon-name><tp:taxon-name-part taxon-name-part-type="family">Agelenidae</tp:taxon-name-part></tp:taxon-name> and <tp:taxon-name><tp:taxon-name-part taxon-name-part-type="family">Amaurobiidae</tp:taxon-name-part></tp:taxon-name>.</source><publisher-name>Science Press</publisher-name>, <publisher-loc>Beijing</publisher-loc>, <size units="page">727 pp</size>.</mixed-citation></ref></ref-list></tp:taxon-treatment>
