# Supplementary material for: ﻿Yunguirius gen. nov., a new genus of Coelotinae (Araneae, Agelenidae) spiders from southwest China
Source: Zookeys. 2023 Apr 25;1159:51–67. doi: 10.3897/zookeys.1159.100786 (PMC10193277; doi:10.3897/zookeys.1159.100786)
Supplement: XML Treatment for Yunguirius duoge [file zookeys.1159.100786-treatment2.xml]

<!DOCTYPE tp:taxon-treatment
  PUBLIC "-//TaxonX//DTD Taxonomic Treatment Publishing DTD v0 20100105//EN" "tax-treatment-NSO.dtd">
<tp:taxon-treatment xmlns:tp="http://www.plazi.org/taxpub"><tp:treatment-meta><kwd-group><label>Taxon classification</label><kwd>
                <named-content content-type="kingdom">Animalia</named-content>
              </kwd><kwd>
                <named-content content-type="order">Araneae</named-content>
              </kwd><kwd>
                <named-content content-type="family">Agelenidae</named-content>
              </kwd></kwd-group><mixed-citation publication-type="journal"><person-group><name><surname>Li</surname><given-names>Bing</given-names></name><name><surname>Zhao</surname><given-names>Zhe</given-names></name><name><surname>Okumura</surname><given-names>Ken-ichi</given-names></name><name><surname>Meng</surname><given-names>Kaibayier</given-names></name><name><surname>Li</surname><given-names>Shuqiang</given-names></name><name><surname>Chen</surname><given-names>Haifeng</given-names></name></person-group><article-title>﻿<italic><tp:taxon-name><tp:taxon-name-part taxon-name-part-type="genus" reg="Yunguirius">Yunguirius</tp:taxon-name-part></tp:taxon-name></italic> gen. nov., a new genus of <tp:taxon-name><tp:taxon-name-part taxon-name-part-type="subfamily">Coelotinae</tp:taxon-name-part></tp:taxon-name> (<tp:taxon-name><tp:taxon-name-part taxon-name-part-type="order">Araneae</tp:taxon-name-part></tp:taxon-name>, <tp:taxon-name><tp:taxon-name-part taxon-name-part-type="family">Agelenidae</tp:taxon-name-part></tp:taxon-name>) spiders from southwest China</article-title><source>Zookeys</source><day>25</day><month>04</month><year>2023</year><volume>1159</volume><fpage>51</fpage><lpage>67</lpage><pub-id pub-id-type="doi">10.3897/zookeys.1159.100786</pub-id></mixed-citation></tp:treatment-meta><tp:nomenclature><label>﻿</label><tp:taxon-name>
              <object-id xmlns:xlink="http://www.w3.org/1999/xlink" content-type="arpha" xlink:type="simple">ECB4A451-20C6-51DF-BE20-4F13BC2D7984</object-id>
              <tp:taxon-name-part taxon-name-part-type="genus" reg="Yunguirius">Yunguirius</tp:taxon-name-part>
              <tp:taxon-name-part taxon-name-part-type="species" reg="duoge">duoge</tp:taxon-name-part>
              <object-id xmlns:xlink="http://www.w3.org/1999/xlink" content-type="zoobank" xlink:type="simple">https://zoobank.org/81FED4C8-2649-48C5-B19E-8F717873A382</object-id>
            </tp:taxon-name><tp:taxon-authority>B. Li, Zhao &amp; S. Li</tp:taxon-authority><tp:taxon-status xmlns:xlink="http://www.w3.org/1999/xlink" xlink:type="simple">sp. nov.</tp:taxon-status><xref ref-type="fig" rid="F2">Figs 2</xref><xref ref-type="fig" rid="F5">, 5</xref></tp:nomenclature><tp:treatment-sec sec-type="type material" id="SECID0EWAAG"><title>Type material.</title><p><bold><italic>Holotype</italic></bold> ♀ (IZCAS-Ar44401): China: Yunnan Province: Kunming City: Panlong District, Duoge Village, Laohuanglong Cave, <named-content xmlns:xlink="http://www.w3.org/1999/xlink" content-type="dwc:verbatimCoordinates" xlink:type="simple"><named-content content-type="geo-json" specific-use="{&#34;type&#34;:&#34;Point&#34;,&#34;coordinates&#34;:[102.925900,25.425400]}" id="NCID0EEBAG" xlink:type="simple">25.4254°N, 102.9259°E</named-content></named-content>, elevation: 2731 m, 4.XII.2014, Y. Li and Z. Chen leg. <bold><italic>Paratypes</italic></bold>: 4♀♀ (IZCAS-Ar44402–Ar44405): China: Yunnan Province: Kunming City: Panlong District, Duoge Village, Huanglong Cave, <named-content xmlns:xlink="http://www.w3.org/1999/xlink" content-type="dwc:verbatimCoordinates" xlink:type="simple"><named-content content-type="geo-json" specific-use="{&#34;type&#34;:&#34;Point&#34;,&#34;coordinates&#34;:[102.924400,25.428500]}" id="NCID0EPBAG" xlink:type="simple">25.4285°N, 102.9244°E</named-content></named-content>, elevation: 2337 m, 8.XII.2019, Z. Chen leg.</p></tp:treatment-sec><tp:treatment-sec sec-type="etymology" id="SECID0EUBAG"><title>Etymology.</title><p>The new species is named after the type locality (Duoge Village); noun in apposition.</p></tp:treatment-sec><tp:treatment-sec sec-type="diagnosis" id="SECID0EZBAG"><title>Diagnosis.</title><p><italic><tp:taxon-name><tp:taxon-name-part taxon-name-part-type="genus" reg="Yunguirius">Yunguirius</tp:taxon-name-part><tp:taxon-name-part taxon-name-part-type="species" reg="duoge">duoge</tp:taxon-name-part></tp:taxon-name></italic> sp. nov. resembles <italic><tp:taxon-name><tp:taxon-name-part taxon-name-part-type="genus" reg="Yunguirius">Y.</tp:taxon-name-part><tp:taxon-name-part taxon-name-part-type="species" reg="terebratus">terebratus</tp:taxon-name-part></tp:taxon-name></italic> by having rectangular posterior epigynal sclerite, subrounded atrium and dumbbell-shaped spermatheca at its first half. However, it can be distinguished from <italic><tp:taxon-name><tp:taxon-name-part taxon-name-part-type="genus" reg="Yunguirius">Y.</tp:taxon-name-part><tp:taxon-name-part taxon-name-part-type="species" reg="terebratus">terebratus</tp:taxon-name-part></tp:taxon-name></italic> as follows: 1) posterior margin of the epigyne narrow and pointed in the middle (Fig. <xref ref-type="fig" rid="F2">2A</xref>) in <italic><tp:taxon-name><tp:taxon-name-part taxon-name-part-type="genus" reg="Yunguirius">Y.</tp:taxon-name-part><tp:taxon-name-part taxon-name-part-type="species" reg="duoge">duoge</tp:taxon-name-part></tp:taxon-name></italic> sp. nov., but flat (fig. 28 in <xref ref-type="bibr" rid="B19">Peng and Wang 1997</xref>) in <italic><tp:taxon-name><tp:taxon-name-part taxon-name-part-type="genus" reg="Yunguirius">Y.</tp:taxon-name-part><tp:taxon-name-part taxon-name-part-type="species" reg="terebratus">terebratus</tp:taxon-name-part></tp:taxon-name></italic>; 2) epigynal folds banded (Fig. <xref ref-type="fig" rid="F2">2A</xref>) in <italic><tp:taxon-name><tp:taxon-name-part taxon-name-part-type="genus" reg="Yunguirius">Y.</tp:taxon-name-part><tp:taxon-name-part taxon-name-part-type="species" reg="duoge">duoge</tp:taxon-name-part></tp:taxon-name></italic> sp. nov., but dentiform (fig. 28 in <xref ref-type="bibr" rid="B19">Peng and Wang 1997</xref>) in <italic><tp:taxon-name><tp:taxon-name-part taxon-name-part-type="genus" reg="Yunguirius">Y.</tp:taxon-name-part><tp:taxon-name-part taxon-name-part-type="species" reg="terebratus">terebratus</tp:taxon-name-part></tp:taxon-name></italic>; 3) anterior copulatory duct close to each other (Fig. <xref ref-type="fig" rid="F2">2B</xref>) in <italic><tp:taxon-name><tp:taxon-name-part taxon-name-part-type="genus" reg="Yunguirius">Y.</tp:taxon-name-part><tp:taxon-name-part taxon-name-part-type="species" reg="duoge">duoge</tp:taxon-name-part></tp:taxon-name></italic> sp. nov., but lapped (fig. 29 in <xref ref-type="bibr" rid="B19">Peng and Wang 1997</xref>) in <italic><tp:taxon-name><tp:taxon-name-part taxon-name-part-type="genus" reg="Yunguirius">Y.</tp:taxon-name-part><tp:taxon-name-part taxon-name-part-type="species" reg="terebratus">terebratus</tp:taxon-name-part></tp:taxon-name></italic>; and 4) stalk of spermatheca extending laterally (Fig. <xref ref-type="fig" rid="F2">2B</xref>) in <italic><tp:taxon-name><tp:taxon-name-part taxon-name-part-type="genus" reg="Yunguirius">Y.</tp:taxon-name-part><tp:taxon-name-part taxon-name-part-type="species" reg="duoge">duoge</tp:taxon-name-part></tp:taxon-name></italic> sp. nov., but extending anteriorly (fig. 29 in <xref ref-type="bibr" rid="B19">Peng and Wang 1997</xref>) in <italic><tp:taxon-name><tp:taxon-name-part taxon-name-part-type="genus" reg="Yunguirius">Y.</tp:taxon-name-part><tp:taxon-name-part taxon-name-part-type="species" reg="terebratus">terebratus</tp:taxon-name-part></tp:taxon-name></italic>.</p></tp:treatment-sec><tp:treatment-sec sec-type="description" id="SECID0EYGAG"><title>Description.</title><p><bold>Female</bold> (holotype) (Fig. <xref ref-type="fig" rid="F2">2</xref>). Body length 13.27. Carapace 6.04 long, 3.66 wide. Abdomen 7.23 long, 4.86 wide. Eye sizes and interdistances: AME: 0.13, ALE: 0.17, PME: 0.15, PLE: 0.15; AME–AME: 0.09; AME–ALE: 0.13; AME–PME: 0.04; ALE–PLE: 0.03; PME–PME: 0.07; PME–PLE: 0.18. Leg measurements: I: 16.43 (1.86, 0.82, 4.08, 1.62, 3.30, 2.73, 2.02); II: 14.90 (1.73, 0.77, 3.55, 1.56, 2.82, 2.48, 1.99); III: 11.43 (1.39, 0.79, 3.04, 1.08, 1.98, 1.54, 1.61); IV: 16.86 (1.79, 0.81, 4.06, 1.92, 3.72, 2.84, 1.72). Leg formula 4 &gt; 1&gt; 2 &gt; 3. Carapace brown, anterior and lateral black; fovea and radial grooves dark; chelicerae black, with three promarginal and two retromarginal teeth; endites and labium dark brown, anterior white with thin hairs; sternum brownish, lateral brown, c. 1.4 times longer than wide. Abdomen yellowish-brown, nearly oval, with five dark chevrons and dark speckles. Epigyne (Fig. <xref ref-type="fig" rid="F2">2A, B</xref>): posterior epigynal sclerite rectangular, atrium large, anterior widest, with wide lateral margins, inside with osteon cordiform, outside with brown markings, fold slender and banded, c. 6 times longer than wide; copulatory opening located anteriorly; copulatory duct symmetric, posterior widest; spermatheca dumbbell-shaped at first half, its head continuous through the copulatory duct; fertilization duct long, c. 5 times longer than wide, with a bent end.</p><p><bold>Male.</bold> Unknown.</p></tp:treatment-sec><tp:treatment-sec sec-type="distribution" id="SECID0EMHAG"><title>Distribution.</title><p>Yunnan Province, China (Fig. <xref ref-type="fig" rid="F5">5</xref>).</p></tp:treatment-sec><tp:treatment-sec><!--Section generated to contain objects referenced in tp:taxon-treatment.--><fig id="F2" position="float" orientation="portrait"><object-id xmlns:xlink="http://www.w3.org/1999/xlink" content-type="doi" xlink:type="simple">10.3897/zookeys.1159.100786.figure2</object-id><object-id xmlns:xlink="http://www.w3.org/1999/xlink" content-type="arpha" xlink:type="simple">92E34315-ACA6-53C7-B232-08D5B55D59BB</object-id><label>Figure 2.</label><caption><p>Epigyne and female habitus of <italic><tp:taxon-name><tp:taxon-name-part taxon-name-part-type="genus" reg="Yunguirius">Yunguirius</tp:taxon-name-part><tp:taxon-name-part taxon-name-part-type="species" reg="duoge">duoge</tp:taxon-name-part></tp:taxon-name></italic> sp. nov. <bold>A</bold> epigyne, ventral <bold>B</bold> vulva, dorsal <bold>C</bold> female habitus, dorsal <bold>D</bold> same, ventral <bold>E</bold> same, lateral. Scale bar equal for <bold>C–E</bold>. Abbreviations: A = atrium; CD = copulatory duct; CO = copulatory opening; F = fold; FD = fertilization duct; H = hood; PES = posterior epigynal sclerite; S = spermatheca; SB = spermathecal base; SH = spermathecal head; St = stalk.</p></caption><graphic xmlns:xlink="http://www.w3.org/1999/xlink" xlink:href="zookeys-1159-051_article-100786__-g002.jpg" position="float" orientation="portrait" xlink:type="simple" id="oo_842424.jpg"><uri content-type="original_file" xlink:type="simple">https://binary.pensoft.net/fig/842424</uri></graphic></fig><fig id="F5" position="float" orientation="portrait"><object-id xmlns:xlink="http://www.w3.org/1999/xlink" content-type="doi" xlink:type="simple">10.3897/zookeys.1159.100786.figure5</object-id><object-id xmlns:xlink="http://www.w3.org/1999/xlink" content-type="arpha" xlink:type="simple">70B7A793-AB5B-5562-8E61-ABA4F615DCF5</object-id><label>Figure 5.</label><caption><p>Distribution records of species of <italic><tp:taxon-name><tp:taxon-name-part taxon-name-part-type="genus" reg="Yunguirius">Yunguirius</tp:taxon-name-part></tp:taxon-name></italic> gen. nov. in China <bold>1</bold><italic><tp:taxon-name><tp:taxon-name-part taxon-name-part-type="genus" reg="Yunguirius">Y.</tp:taxon-name-part><tp:taxon-name-part taxon-name-part-type="species" reg="duoge">duoge</tp:taxon-name-part></tp:taxon-name></italic> sp. nov. <bold>2</bold><italic><tp:taxon-name><tp:taxon-name-part taxon-name-part-type="genus" reg="Yunguirius">Y.</tp:taxon-name-part><tp:taxon-name-part taxon-name-part-type="species" reg="ornatus">ornatus</tp:taxon-name-part></tp:taxon-name></italic><bold>3</bold><italic><tp:taxon-name><tp:taxon-name-part taxon-name-part-type="genus" reg="Yunguirius">Y.</tp:taxon-name-part><tp:taxon-name-part taxon-name-part-type="species" reg="subterebratus">subterebratus</tp:taxon-name-part></tp:taxon-name></italic><bold>4</bold><italic><tp:taxon-name><tp:taxon-name-part taxon-name-part-type="genus" reg="Yunguirius">Y.</tp:taxon-name-part><tp:taxon-name-part taxon-name-part-type="species" reg="terebratus">terebratus</tp:taxon-name-part></tp:taxon-name></italic><bold>5</bold><italic><tp:taxon-name><tp:taxon-name-part taxon-name-part-type="genus" reg="Yunguirius">Y.</tp:taxon-name-part><tp:taxon-name-part taxon-name-part-type="species" reg="xiangding">xiangding</tp:taxon-name-part></tp:taxon-name></italic> sp. nov.</p></caption><graphic xmlns:xlink="http://www.w3.org/1999/xlink" xlink:href="zookeys-1159-051_article-100786__-g005.jpg" position="float" orientation="portrait" xlink:type="simple" id="oo_842427.jpg"><uri content-type="original_file" xlink:type="simple">https://binary.pensoft.net/fig/842427</uri></graphic></fig></tp:treatment-sec><ref-list><ref id="B19"><mixed-citation xmlns:xlink="http://www.w3.org/1999/xlink" xlink:type="simple"><person-group><name name-style="western"><surname>Peng</surname><given-names>X</given-names></name><name name-style="western"><surname>Wang</surname><given-names>J</given-names></name></person-group> (<year>1997</year>) <article-title>Seven new species of the genus <italic><tp:taxon-name><tp:taxon-name-part taxon-name-part-type="genus">Coelotes</tp:taxon-name-part></tp:taxon-name></italic> (<tp:taxon-name><tp:taxon-name-part taxon-name-part-type="order">Araneae</tp:taxon-name-part></tp:taxon-name>: <tp:taxon-name><tp:taxon-name-part taxon-name-part-type="family">Agelenidae</tp:taxon-name-part></tp:taxon-name>) from China.</article-title><source>Bulletin – British Arachnological Society</source><volume>10</volume>: <fpage>327</fpage>–<lpage>333</lpage>.</mixed-citation></ref></ref-list></tp:taxon-treatment>
