# Supplementary material for: ﻿Yunguirius gen. nov., a new genus of Coelotinae (Araneae, Agelenidae) spiders from southwest China
Source: Zookeys. 2023 Apr 25;1159:51–67. doi: 10.3897/zookeys.1159.100786 (PMC10193277; doi:10.3897/zookeys.1159.100786)
Supplement: XML Treatment for Yunguirius ornatus [file zookeys.1159.100786-treatment3.xml]

<!DOCTYPE tp:taxon-treatment
  PUBLIC "-//TaxonX//DTD Taxonomic Treatment Publishing DTD v0 20100105//EN" "tax-treatment-NSO.dtd">
<tp:taxon-treatment xmlns:tp="http://www.plazi.org/taxpub"><tp:treatment-meta><kwd-group><label>Taxon classification</label><kwd>
                <named-content content-type="kingdom">Animalia</named-content>
              </kwd><kwd>
                <named-content content-type="order">Araneae</named-content>
              </kwd><kwd>
                <named-content content-type="family">Agelenidae</named-content>
              </kwd></kwd-group><mixed-citation publication-type="journal"><person-group><name><surname>Li</surname><given-names>Bing</given-names></name><name><surname>Zhao</surname><given-names>Zhe</given-names></name><name><surname>Okumura</surname><given-names>Ken-ichi</given-names></name><name><surname>Meng</surname><given-names>Kaibayier</given-names></name><name><surname>Li</surname><given-names>Shuqiang</given-names></name><name><surname>Chen</surname><given-names>Haifeng</given-names></name></person-group><article-title>﻿<italic><tp:taxon-name><tp:taxon-name-part taxon-name-part-type="genus" reg="Yunguirius">Yunguirius</tp:taxon-name-part></tp:taxon-name></italic> gen. nov., a new genus of <tp:taxon-name><tp:taxon-name-part taxon-name-part-type="subfamily">Coelotinae</tp:taxon-name-part></tp:taxon-name> (<tp:taxon-name><tp:taxon-name-part taxon-name-part-type="order">Araneae</tp:taxon-name-part></tp:taxon-name>, <tp:taxon-name><tp:taxon-name-part taxon-name-part-type="family">Agelenidae</tp:taxon-name-part></tp:taxon-name>) spiders from southwest China</article-title><source>Zookeys</source><day>25</day><month>04</month><year>2023</year><volume>1159</volume><fpage>51</fpage><lpage>67</lpage><pub-id pub-id-type="doi">10.3897/zookeys.1159.100786</pub-id></mixed-citation></tp:treatment-meta><tp:nomenclature><label>﻿</label><tp:taxon-name>
              <object-id xmlns:xlink="http://www.w3.org/1999/xlink" content-type="arpha" xlink:type="simple">62558548-1A29-5760-AC39-8EB473CBADB4</object-id>
              <tp:taxon-name-part taxon-name-part-type="genus" reg="Yunguirius">Yunguirius</tp:taxon-name-part>
              <tp:taxon-name-part taxon-name-part-type="species" reg="ornatus">ornatus</tp:taxon-name-part>
            </tp:taxon-name><tp:taxon-authority>(Wang, Yin, Peng &amp; Xie, 1990)</tp:taxon-authority><tp:taxon-status xmlns:xlink="http://www.w3.org/1999/xlink" xlink:type="simple">comb. nov.</tp:taxon-status><xref ref-type="fig" rid="F3">Figs 3</xref><xref ref-type="fig" rid="F5">, 5</xref><tp:nomenclature-citation-list><tp:nomenclature-citation><tp:taxon-name>
                  <tp:taxon-name-part taxon-name-part-type="genus" reg="Coelotes">Coelotes</tp:taxon-name-part>
                  <tp:taxon-name-part taxon-name-part-type="species" reg="ornatus">ornatus</tp:taxon-name-part>
                </tp:taxon-name><comment>Wang, Yin, Peng &amp; Xie, 1990: in <xref ref-type="bibr" rid="B26">Wang et al. 1990</xref>: 199, figs 53, 54; <xref ref-type="bibr" rid="B31">Zhang 1993</xref>: 47, figs 1–3; <xref ref-type="bibr" rid="B22">Song et al. 1999</xref>: 377, fig. 221O, P.</comment></tp:nomenclature-citation><tp:nomenclature-citation><tp:taxon-name>
                  <tp:taxon-name-part taxon-name-part-type="genus" reg="Draconarius">Draconarius</tp:taxon-name-part>
                  <tp:taxon-name-part taxon-name-part-type="species" reg="ornatus">ornatus</tp:taxon-name-part>
                </tp:taxon-name><comment>(Wang, Yin, Peng &amp; Xie, 1990): in <xref ref-type="bibr" rid="B24">Wang 2003</xref>: 541, figs 46A–C, 96C; <xref ref-type="bibr" rid="B25">Wang and Jäger 2008</xref>: 2285, fig. 22; <xref ref-type="bibr" rid="B27">Wang et al. 2010</xref>: 77, figs 316–321; <xref ref-type="bibr" rid="B37">Zhu et al. 2017</xref>: 329, fig. 200A–E.</comment></tp:nomenclature-citation></tp:nomenclature-citation-list></tp:nomenclature><tp:treatment-sec sec-type="type material" id="SECID0E2KAG"><title>Type material</title><p><bold>(not examined). <italic>Holotype</italic></bold> ♀ (HNNU): China, Yunnan Province, Kunming City, Xishan District, Xishan Mountain, 25.X.1987, J. Wang leg. <bold><italic>Paratypes</italic></bold>: 15♀♀ (HNNU): same data as the holotype.</p></tp:treatment-sec><tp:treatment-sec sec-type="material" id="SECID0EILAG"><title>Other material</title><p><bold>(not examined).</bold> 2♂♂ (HNNU): China, Yunnan Province, Kunming City, Xishan District, Xishan Mountain, 8.VIII.1991; 1♀ (MHBU): China, Yunnan Province, Kunming City, Xishan District, Xishan Mountain, 28.IV.2004, Z. Zhang leg.</p></tp:treatment-sec><tp:treatment-sec sec-type="material" id="SECID0EQLAG"><title>Material examined.</title><p>1♀ (IZCAS-Ar44406): China, Yunnan Province, Kunming City, Xishan District, Xishan Mountain, National Forest Park, Longmen, <named-content xmlns:xlink="http://www.w3.org/1999/xlink" content-type="dwc:verbatimCoordinates" xlink:type="simple"><named-content content-type="geo-json" specific-use="{&#34;type&#34;:&#34;Point&#34;,&#34;coordinates&#34;:[102.638500,24.951100]}" id="NCID0EZLAG" xlink:type="simple">24.9511°N, 102.6385°E</named-content></named-content>, elevation: 2437 m, 5.XII.2014, Y. Li and Z. Chen leg.; 1♀ (IZCAS-Ar44407), China, Yunnan Province, Yuxi City, Xinping County, Mopanshan Mountain, National Forest Park, <named-content xmlns:xlink="http://www.w3.org/1999/xlink" content-type="dwc:verbatimCoordinates" xlink:type="simple"><named-content content-type="geo-json" specific-use="{&#34;type&#34;:&#34;Point&#34;,&#34;coordinates&#34;:[101.966000,23.944800]}" id="NCID0EBMAG" xlink:type="simple">23.9448°N, 101.9660°E</named-content></named-content>, elevation: 2269 m, 19.III.2019, Z. Chen leg.</p></tp:treatment-sec><tp:treatment-sec sec-type="diagnosis" id="SECID0EGMAG"><title>Diagnosis.</title><p><italic><tp:taxon-name><tp:taxon-name-part taxon-name-part-type="genus" reg="Yunguirius">Yunguirius</tp:taxon-name-part><tp:taxon-name-part taxon-name-part-type="species" reg="ornatus">ornatus</tp:taxon-name-part></tp:taxon-name></italic> can be distinguished from other species of this genus as follows: 1) atrium inverted trapezoid (Fig. <xref ref-type="fig" rid="F3">3A</xref>; fig. 53 in <xref ref-type="bibr" rid="B26">Wang et al. 1990</xref>) in <italic><tp:taxon-name><tp:taxon-name-part taxon-name-part-type="genus" reg="Yunguirius">Y.</tp:taxon-name-part><tp:taxon-name-part taxon-name-part-type="species" reg="ornatus">ornatus</tp:taxon-name-part></tp:taxon-name></italic>, but cordiform (fig. 245A in <xref ref-type="bibr" rid="B37">Zhu et al. 2017</xref>) in <italic><tp:taxon-name><tp:taxon-name-part taxon-name-part-type="genus" reg="Yunguirius">Y.</tp:taxon-name-part><tp:taxon-name-part taxon-name-part-type="species" reg="subterebratus">subterebratus</tp:taxon-name-part></tp:taxon-name></italic> and <italic><tp:taxon-name><tp:taxon-name-part taxon-name-part-type="genus" reg="Yunguirius">Y.</tp:taxon-name-part><tp:taxon-name-part taxon-name-part-type="species" reg="xiangding">xiangding</tp:taxon-name-part></tp:taxon-name></italic> sp. nov. (Fig. <xref ref-type="fig" rid="F4">4A</xref>), or subrounded (Fig. <xref ref-type="fig" rid="F2">2A</xref>) in <italic><tp:taxon-name><tp:taxon-name-part taxon-name-part-type="genus" reg="Yunguirius">Y.</tp:taxon-name-part><tp:taxon-name-part taxon-name-part-type="species" reg="duoge">duoge</tp:taxon-name-part></tp:taxon-name></italic> sp. nov. and (fig. 28 in <xref ref-type="bibr" rid="B19">Peng and Wang 1997</xref>) <italic><tp:taxon-name><tp:taxon-name-part taxon-name-part-type="genus" reg="Yunguirius">Y.</tp:taxon-name-part><tp:taxon-name-part taxon-name-part-type="species" reg="terebratus">terebratus</tp:taxon-name-part></tp:taxon-name></italic>; 2) median septum present (Fig. <xref ref-type="fig" rid="F3">3A</xref>; fig. 53 in <xref ref-type="bibr" rid="B26">Wang et al. 1990</xref>) in <italic><tp:taxon-name><tp:taxon-name-part taxon-name-part-type="genus" reg="Yunguirius">Y.</tp:taxon-name-part><tp:taxon-name-part taxon-name-part-type="species" reg="ornatus">ornatus</tp:taxon-name-part></tp:taxon-name></italic>; 3) copulatory opening away from each other and the midline (Fig. <xref ref-type="fig" rid="F3">3A</xref>; fig. 53 in <xref ref-type="bibr" rid="B26">Wang et al. 1990</xref>) in <italic><tp:taxon-name><tp:taxon-name-part taxon-name-part-type="genus" reg="Yunguirius">Y.</tp:taxon-name-part><tp:taxon-name-part taxon-name-part-type="species" reg="ornatus">ornatus</tp:taxon-name-part></tp:taxon-name></italic>, but close to each other and the midline (fig. 245A in <xref ref-type="bibr" rid="B37">Zhu et al. 2017</xref>) in <italic><tp:taxon-name><tp:taxon-name-part taxon-name-part-type="genus" reg="Yunguirius">Y.</tp:taxon-name-part><tp:taxon-name-part taxon-name-part-type="species" reg="subterebratus">subterebratus</tp:taxon-name-part></tp:taxon-name></italic> and (Fig. <xref ref-type="fig" rid="F4">4A</xref>) <italic><tp:taxon-name><tp:taxon-name-part taxon-name-part-type="genus" reg="Yunguirius">Y.</tp:taxon-name-part><tp:taxon-name-part taxon-name-part-type="species" reg="xiangding">xiangding</tp:taxon-name-part></tp:taxon-name></italic> sp. nov.; 4) patellar apophysis long, extending beyond the patella to the middle of the tibia (fig. 3 in <xref ref-type="bibr" rid="B31">Zhang 1993</xref>) in <italic><tp:taxon-name><tp:taxon-name-part taxon-name-part-type="genus" reg="Yunguirius">Y.</tp:taxon-name-part><tp:taxon-name-part taxon-name-part-type="species" reg="ornatus">ornatus</tp:taxon-name-part></tp:taxon-name></italic>, but extending to the quarter of the tibia (fig. 31 in <xref ref-type="bibr" rid="B19">Peng and Wang 1997</xref>) in <italic><tp:taxon-name><tp:taxon-name-part taxon-name-part-type="genus" reg="Yunguirius">Y.</tp:taxon-name-part><tp:taxon-name-part taxon-name-part-type="species" reg="terebratus">terebratus</tp:taxon-name-part></tp:taxon-name></italic>; and 5) lateral tibial apophysis short, c. 1/4 the length of retrolateral tibial apophysis (fig. 3 in <xref ref-type="bibr" rid="B31">Zhang 1993</xref>) in <italic><tp:taxon-name><tp:taxon-name-part taxon-name-part-type="genus" reg="Yunguirius">Y.</tp:taxon-name-part><tp:taxon-name-part taxon-name-part-type="species" reg="ornatus">ornatus</tp:taxon-name-part></tp:taxon-name></italic>, but c. 1/3 (fig. 31 in <xref ref-type="bibr" rid="B19">Peng and Wang 1997</xref>) in <italic><tp:taxon-name><tp:taxon-name-part taxon-name-part-type="genus" reg="Yunguirius">Y.</tp:taxon-name-part><tp:taxon-name-part taxon-name-part-type="species" reg="terebratus">terebratus</tp:taxon-name-part></tp:taxon-name></italic>.</p></tp:treatment-sec><tp:treatment-sec sec-type="description" id="SECID0EGTAG"><title>Description.</title><p><bold>Male.</bold> See <xref ref-type="bibr" rid="B31">Zhang (1993</xref>, figs 1–3) for complete description of male habitus, <xref ref-type="bibr" rid="B24">Wang (2003</xref> fig. 46A–C) and <xref ref-type="bibr" rid="B37">Zhu et al. (2017</xref>, fig. 200C–E) for complete description of male palp.</p><p><bold>Female</bold> (IZCAS-Ar44406) (Fig. <xref ref-type="fig" rid="F3">3</xref>). Body length 21.44. Carapace 10.54 long, 5.32 wide. Abdomen 10.90 long, 7.35 wide. Eye sizes and interdistances: AME: 0.15, ALE: 0.16, PME: 0.16, PLE: 0.17; AME–AME: 0.09; AME–ALE: 0.17; AME–PME: 0.08; ALE–PLE: 0.06; PME–PME: 0.09; PME–PLE: 0.28. Leg measurements: I: 25.71 (2.84, 1.14, 6.60, 2.62, 5.39, 4.17, 2.95); II: 21.70 (2.56, 1.05, 5.69, 2.21, 3.91, 3.49, 2.79); III: 17.08 (1.99, 1.01, 4.69, 2.14, 2.69, 2.69, 1.87); IV: 22.19 (2.34, 1.19, 6.06, 2.63, 4.39, 3.28, 2.30). Leg formula 1 &gt; 4&gt; 2 &gt; 3. Sternum c. 1.5 times longer than wide. Epigyne (Fig. <xref ref-type="fig" rid="F3">3A, B</xref>): posterior epigynal sclerite rectangular, atrium with white margins, outside with brownish markings, fold bell-jar-shaped, c. 2 times larger than hood; copulatory opening located anteriorly, away from each other, close to the lateral margin of the atrium; copulatory duct semilucent; spermatheca lamellar at first half, its head longer than the length of the copulatory duct; fertilization duct long and bent, c. 4 times longer than wide. For further details, see <xref ref-type="bibr" rid="B26">Wang et al. (1990)</xref>.</p></tp:treatment-sec><tp:treatment-sec sec-type="distribution" id="SECID0EKUAG"><title>Distribution.</title><p>Yunnan Province, China (Fig. <xref ref-type="fig" rid="F5">5</xref>).</p></tp:treatment-sec><tp:treatment-sec><!--Section generated to contain objects referenced in tp:taxon-treatment.--><fig id="F3" position="float" orientation="portrait"><object-id xmlns:xlink="http://www.w3.org/1999/xlink" content-type="doi" xlink:type="simple">10.3897/zookeys.1159.100786.figure3</object-id><object-id xmlns:xlink="http://www.w3.org/1999/xlink" content-type="arpha" xlink:type="simple">B1484FC1-4D50-5063-8AB8-D3E70A3C6AB3</object-id><label>Figure 3.</label><caption><p>Epigyne and female habitus of <italic><tp:taxon-name><tp:taxon-name-part taxon-name-part-type="genus" reg="Yunguirius">Yunguirius</tp:taxon-name-part><tp:taxon-name-part taxon-name-part-type="species" reg="ornatus">ornatus</tp:taxon-name-part></tp:taxon-name></italic> comb. nov. <bold>A</bold> epigyne, ventral <bold>B</bold> vulva, dorsal <bold>C</bold> female habitus, dorsal <bold>D</bold> same, ventral <bold>E</bold> same, lateral. Scale bar equal for <bold>C–E</bold>. Abbreviations: A = atrium; CD = copulatory duct; CO = copulatory opening; F = fold; FD = fertilization duct; H = hood; MS = median septum; PES = posterior epigynal sclerite; S = spermatheca; SB = spermathecal base; SH = spermathecal head; St = stalk.</p></caption><graphic xmlns:xlink="http://www.w3.org/1999/xlink" xlink:href="zookeys-1159-051_article-100786__-g003.jpg" position="float" orientation="portrait" xlink:type="simple" id="oo_842425.jpg"><uri content-type="original_file" xlink:type="simple">https://binary.pensoft.net/fig/842425</uri></graphic></fig><fig id="F5" position="float" orientation="portrait"><object-id xmlns:xlink="http://www.w3.org/1999/xlink" content-type="doi" xlink:type="simple">10.3897/zookeys.1159.100786.figure5</object-id><object-id xmlns:xlink="http://www.w3.org/1999/xlink" content-type="arpha" xlink:type="simple">70B7A793-AB5B-5562-8E61-ABA4F615DCF5</object-id><label>Figure 5.</label><caption><p>Distribution records of species of <italic><tp:taxon-name><tp:taxon-name-part taxon-name-part-type="genus" reg="Yunguirius">Yunguirius</tp:taxon-name-part></tp:taxon-name></italic> gen. nov. in China <bold>1</bold><italic><tp:taxon-name><tp:taxon-name-part taxon-name-part-type="genus" reg="Yunguirius">Y.</tp:taxon-name-part><tp:taxon-name-part taxon-name-part-type="species" reg="duoge">duoge</tp:taxon-name-part></tp:taxon-name></italic> sp. nov. <bold>2</bold><italic><tp:taxon-name><tp:taxon-name-part taxon-name-part-type="genus" reg="Yunguirius">Y.</tp:taxon-name-part><tp:taxon-name-part taxon-name-part-type="species" reg="ornatus">ornatus</tp:taxon-name-part></tp:taxon-name></italic><bold>3</bold><italic><tp:taxon-name><tp:taxon-name-part taxon-name-part-type="genus" reg="Yunguirius">Y.</tp:taxon-name-part><tp:taxon-name-part taxon-name-part-type="species" reg="subterebratus">subterebratus</tp:taxon-name-part></tp:taxon-name></italic><bold>4</bold><italic><tp:taxon-name><tp:taxon-name-part taxon-name-part-type="genus" reg="Yunguirius">Y.</tp:taxon-name-part><tp:taxon-name-part taxon-name-part-type="species" reg="terebratus">terebratus</tp:taxon-name-part></tp:taxon-name></italic><bold>5</bold><italic><tp:taxon-name><tp:taxon-name-part taxon-name-part-type="genus" reg="Yunguirius">Y.</tp:taxon-name-part><tp:taxon-name-part taxon-name-part-type="species" reg="xiangding">xiangding</tp:taxon-name-part></tp:taxon-name></italic> sp. nov.</p></caption><graphic xmlns:xlink="http://www.w3.org/1999/xlink" xlink:href="zookeys-1159-051_article-100786__-g005.jpg" position="float" orientation="portrait" xlink:type="simple" id="oo_842427.jpg"><uri content-type="original_file" xlink:type="simple">https://binary.pensoft.net/fig/842427</uri></graphic></fig><fig id="F4" position="float" orientation="portrait"><object-id xmlns:xlink="http://www.w3.org/1999/xlink" content-type="doi" xlink:type="simple">10.3897/zookeys.1159.100786.figure4</object-id><object-id xmlns:xlink="http://www.w3.org/1999/xlink" content-type="arpha" xlink:type="simple">CC7D2DBF-E557-5731-8CFB-1860FE2FFC6F</object-id><label>Figure 4.</label><caption><p>Epigyne and female habitus of <italic><tp:taxon-name><tp:taxon-name-part taxon-name-part-type="genus" reg="Yunguirius">Yunguirius</tp:taxon-name-part><tp:taxon-name-part taxon-name-part-type="species" reg="xiangding">xiangding</tp:taxon-name-part></tp:taxon-name></italic> sp. nov. <bold>A</bold> epigyne, ventral <bold>B</bold> vulva, dorsal <bold>C</bold> female habitus, dorsal <bold>D</bold> same, ventral <bold>E</bold> same, lateral. Scale bar equal for <bold>C–E</bold>. Abbreviations: A = atrium; CD = copulatory duct; CO = copulatory opening; F = fold; FD = fertilization duct; H = hood; PES = posterior epigynal sclerite; S = spermatheca; SB = spermathecal base; SH = spermathecal head; St = stalk.</p></caption><graphic xmlns:xlink="http://www.w3.org/1999/xlink" xlink:href="zookeys-1159-051_article-100786__-g004.jpg" position="float" orientation="portrait" xlink:type="simple" id="oo_842426.jpg"><uri content-type="original_file" xlink:type="simple">https://binary.pensoft.net/fig/842426</uri></graphic></fig><fig id="F2" position="float" orientation="portrait"><object-id xmlns:xlink="http://www.w3.org/1999/xlink" content-type="doi" xlink:type="simple">10.3897/zookeys.1159.100786.figure2</object-id><object-id xmlns:xlink="http://www.w3.org/1999/xlink" content-type="arpha" xlink:type="simple">92E34315-ACA6-53C7-B232-08D5B55D59BB</object-id><label>Figure 2.</label><caption><p>Epigyne and female habitus of <italic><tp:taxon-name><tp:taxon-name-part taxon-name-part-type="genus" reg="Yunguirius">Yunguirius</tp:taxon-name-part><tp:taxon-name-part taxon-name-part-type="species" reg="duoge">duoge</tp:taxon-name-part></tp:taxon-name></italic> sp. nov. <bold>A</bold> epigyne, ventral <bold>B</bold> vulva, dorsal <bold>C</bold> female habitus, dorsal <bold>D</bold> same, ventral <bold>E</bold> same, lateral. Scale bar equal for <bold>C–E</bold>. Abbreviations: A = atrium; CD = copulatory duct; CO = copulatory opening; F = fold; FD = fertilization duct; H = hood; PES = posterior epigynal sclerite; S = spermatheca; SB = spermathecal base; SH = spermathecal head; St = stalk.</p></caption><graphic xmlns:xlink="http://www.w3.org/1999/xlink" xlink:href="zookeys-1159-051_article-100786__-g002.jpg" position="float" orientation="portrait" xlink:type="simple" id="oo_842424.jpg"><uri content-type="original_file" xlink:type="simple">https://binary.pensoft.net/fig/842424</uri></graphic></fig></tp:treatment-sec><ref-list><ref id="B26"><mixed-citation xmlns:xlink="http://www.w3.org/1999/xlink" xlink:type="simple"><person-group><name name-style="western"><surname>Wang</surname><given-names>J</given-names></name><name name-style="western"><surname>Yin</surname><given-names>C</given-names></name><name name-style="western"><surname>Peng</surname><given-names>X</given-names></name><name name-style="western"><surname>Xie</surname><given-names>L</given-names></name></person-group> (<year>1990</year>) New species of the spiders of the genus <italic><tp:taxon-name><tp:taxon-name-part taxon-name-part-type="genus">Coelotes</tp:taxon-name-part></tp:taxon-name></italic> from China (<tp:taxon-name><tp:taxon-name-part taxon-name-part-type="order">Araneae</tp:taxon-name-part></tp:taxon-name>: <tp:taxon-name><tp:taxon-name-part taxon-name-part-type="family">Agelenidae</tp:taxon-name-part></tp:taxon-name>). Spiders in China: One Hundred New and Newly Recorded Species of the Families <tp:taxon-name><tp:taxon-name-part taxon-name-part-type="family">Araneidae</tp:taxon-name-part></tp:taxon-name> and <tp:taxon-name><tp:taxon-name-part taxon-name-part-type="family">Agelenidae</tp:taxon-name-part></tp:taxon-name>. Hunan Normal University Press, 172–253.</mixed-citation></ref><ref id="B31"><mixed-citation xmlns:xlink="http://www.w3.org/1999/xlink" xlink:type="simple"><person-group><name name-style="western"><surname>Zhang</surname><given-names>Z</given-names></name></person-group> (<year>1993</year>) <article-title>Description of the male spider <italic><tp:taxon-name><tp:taxon-name-part taxon-name-part-type="genus">Coelotes</tp:taxon-name-part><tp:taxon-name-part taxon-name-part-type="species">ornatus</tp:taxon-name-part></tp:taxon-name></italic> Wang et al. (<tp:taxon-name><tp:taxon-name-part taxon-name-part-type="order">Araneae</tp:taxon-name-part></tp:taxon-name>: <tp:taxon-name><tp:taxon-name-part taxon-name-part-type="family">Agelenidae</tp:taxon-name-part></tp:taxon-name>).</article-title><source>Journal of Yunnan Normal University</source><volume>13</volume>(<issue>2</issue>): <fpage>47</fpage>–<lpage>49</lpage>.</mixed-citation></ref><ref id="B22"><mixed-citation xmlns:xlink="http://www.w3.org/1999/xlink" xlink:type="simple"><person-group><name name-style="western"><surname>Song</surname><given-names>D</given-names></name><name name-style="western"><surname>Zhu</surname><given-names>M</given-names></name><name name-style="western"><surname>Chen</surname><given-names>J</given-names></name></person-group> (<year>1999</year>) <source>The Spiders of China.</source><publisher-name>Hebei Science and Technology Publishing House Press</publisher-name>, <publisher-loc>Shijiazhuang</publisher-loc>, <size units="page">640 pp</size>.</mixed-citation></ref><ref id="B24"><mixed-citation xmlns:xlink="http://www.w3.org/1999/xlink" xlink:type="simple"><person-group><name name-style="western"><surname>Wang</surname><given-names>X</given-names></name></person-group> (<year>2003</year>) <article-title>Species revision of the coelotine spider genera <italic><tp:taxon-name><tp:taxon-name-part taxon-name-part-type="genus">Bifidocoelotes</tp:taxon-name-part></tp:taxon-name></italic>, <italic><tp:taxon-name><tp:taxon-name-part taxon-name-part-type="genus">Coronilla</tp:taxon-name-part></tp:taxon-name></italic>, <italic><tp:taxon-name><tp:taxon-name-part taxon-name-part-type="genus">Draco­narius</tp:taxon-name-part></tp:taxon-name></italic>, <italic><tp:taxon-name><tp:taxon-name-part taxon-name-part-type="genus">Femoracoelotes</tp:taxon-name-part></tp:taxon-name></italic>, <italic><tp:taxon-name><tp:taxon-name-part taxon-name-part-type="genus">Leptocoelotes</tp:taxon-name-part></tp:taxon-name></italic>, <italic><tp:taxon-name><tp:taxon-name-part taxon-name-part-type="genus">Longicoelotes</tp:taxon-name-part></tp:taxon-name></italic>, <italic><tp:taxon-name><tp:taxon-name-part taxon-name-part-type="genus">Platocoelotes</tp:taxon-name-part></tp:taxon-name></italic>, <italic><tp:taxon-name><tp:taxon-name-part taxon-name-part-type="genus">Spiricoelotes</tp:taxon-name-part></tp:taxon-name></italic>, <italic><tp:taxon-name><tp:taxon-name-part taxon-name-part-type="genus">Tegecoelotes</tp:taxon-name-part></tp:taxon-name></italic>, and <italic><tp:taxon-name><tp:taxon-name-part taxon-name-part-type="genus">Tonsilla</tp:taxon-name-part></tp:taxon-name></italic> (<tp:taxon-name><tp:taxon-name-part taxon-name-part-type="order">Araneae</tp:taxon-name-part></tp:taxon-name>: <tp:taxon-name><tp:taxon-name-part taxon-name-part-type="family">Amaurobiidae</tp:taxon-name-part></tp:taxon-name>).</article-title><source>Proceedings of the California Academy of Sciences</source><volume>54</volume>: <fpage>499</fpage>–<lpage>662</lpage>.</mixed-citation></ref><ref id="B25"><mixed-citation xmlns:xlink="http://www.w3.org/1999/xlink" xlink:type="simple"><person-group><name name-style="western"><surname>Wang</surname><given-names>X</given-names></name><name name-style="western"><surname>Jäger</surname><given-names>P</given-names></name></person-group> (<year>2008</year>) First record of the subfamily <tp:taxon-name><tp:taxon-name-part taxon-name-part-type="subfamily">Coelotinae</tp:taxon-name-part></tp:taxon-name> in Laos, with review of <tp:taxon-name><tp:taxon-name-part taxon-name-part-type="subfamily">Coelotinae</tp:taxon-name-part></tp:taxon-name> embolus morphology and description of seven new species from Laos and Vietnam (<tp:taxon-name><tp:taxon-name-part taxon-name-part-type="order">Araneae</tp:taxon-name-part></tp:taxon-name>, <tp:taxon-name><tp:taxon-name-part taxon-name-part-type="family">Amaurobiidae</tp:taxon-name-part></tp:taxon-name>). Journal of Natural History 42(35, 36): 2277–2304. <ext-link xlink:href="10.1080/00222930802209783" ext-link-type="doi" xlink:type="simple">https://doi.org/10.1080/00222930802209783</ext-link></mixed-citation></ref><ref id="B27"><mixed-citation xmlns:xlink="http://www.w3.org/1999/xlink" xlink:type="simple"><person-group><name name-style="western"><surname>Wang</surname><given-names>X</given-names></name><name name-style="western"><surname>Griswold</surname><given-names>CE</given-names></name><name name-style="western"><surname>Miller</surname><given-names>JA</given-names></name></person-group> (<year>2010</year>) <article-title>Revision of the genus <italic><tp:taxon-name><tp:taxon-name-part taxon-name-part-type="genus">Draconarius</tp:taxon-name-part></tp:taxon-name></italic> Ovtchinnikov 1999 (<tp:taxon-name><tp:taxon-name-part taxon-name-part-type="family">Agelenidae</tp:taxon-name-part></tp:taxon-name>: <tp:taxon-name><tp:taxon-name-part taxon-name-part-type="subfamily">Coelotinae</tp:taxon-name-part></tp:taxon-name>) in Yunnan, China, with an analysis of the <tp:taxon-name><tp:taxon-name-part taxon-name-part-type="subfamily">Coelotinae</tp:taxon-name-part></tp:taxon-name> diversity in the Gaoligongshan Mountains.</article-title><source>Zootaxa</source><volume>2593</volume>(<issue>1</issue>): <fpage>1</fpage>–<lpage>127</lpage>. <ext-link xlink:href="10.11646/zootaxa.2593.1.1" ext-link-type="doi" xlink:type="simple">https://doi.org/10.11646/zootaxa.2593.1.1</ext-link></mixed-citation></ref><ref id="B37"><mixed-citation xmlns:xlink="http://www.w3.org/1999/xlink" xlink:type="simple"><person-group><name name-style="western"><surname>Zhu</surname><given-names>M</given-names></name><name name-style="western"><surname>Wang</surname><given-names>X</given-names></name><name name-style="western"><surname>Zhang</surname><given-names>Z</given-names></name></person-group> (<year>2017</year>) <source>Fauna Sinica: Invertebrata (Vol. 59) <tp:taxon-name><tp:taxon-name-part taxon-name-part-type="class">Arachnida</tp:taxon-name-part></tp:taxon-name>: <tp:taxon-name><tp:taxon-name-part taxon-name-part-type="order">Araneae</tp:taxon-name-part></tp:taxon-name>: <tp:taxon-name><tp:taxon-name-part taxon-name-part-type="family">Agelenidae</tp:taxon-name-part></tp:taxon-name> and <tp:taxon-name><tp:taxon-name-part taxon-name-part-type="family">Amaurobiidae</tp:taxon-name-part></tp:taxon-name>.</source><publisher-name>Science Press</publisher-name>, <publisher-loc>Beijing</publisher-loc>, <size units="page">727 pp</size>.</mixed-citation></ref><ref id="B19"><mixed-citation xmlns:xlink="http://www.w3.org/1999/xlink" xlink:type="simple"><person-group><name name-style="western"><surname>Peng</surname><given-names>X</given-names></name><name name-style="western"><surname>Wang</surname><given-names>J</given-names></name></person-group> (<year>1997</year>) <article-title>Seven new species of the genus <italic><tp:taxon-name><tp:taxon-name-part taxon-name-part-type="genus">Coelotes</tp:taxon-name-part></tp:taxon-name></italic> (<tp:taxon-name><tp:taxon-name-part taxon-name-part-type="order">Araneae</tp:taxon-name-part></tp:taxon-name>: <tp:taxon-name><tp:taxon-name-part taxon-name-part-type="family">Agelenidae</tp:taxon-name-part></tp:taxon-name>) from China.</article-title><source>Bulletin – British Arachnological Society</source><volume>10</volume>: <fpage>327</fpage>–<lpage>333</lpage>.</mixed-citation></ref></ref-list></tp:taxon-treatment>
